# Supplementary material for: Axin2/Conductin Is Required for Normal Haematopoiesis and T Lymphopoiesis
Source: Cells. 2022 Aug 28;11(17):2679. doi: 10.3390/cells11172679 (PMC9454631; doi:10.3390/cells11172679)
Supplement: Supplementary file 1 [file cells-11-02679-s001.zip]

Archive with 1 entries (1 files):
- cells-1807632-supplementary.pdf
